# Supplementary material for: An Evaluation of the Edible Value of Salvia miltiorrhiza Seeds: Proximate Composition, Phytochemical Components and Antioxidant Activity
Source: Molecules. 2024 Mar 27;29(7):1483. doi: 10.3390/molecules29071483 (PMC11012964; doi:10.3390/molecules29071483)
Supplement: Supplementary file 1 [file molecules-29-01483-s001.zip]

Archive with 1 entries (1 files):
- molecules-2905197-supplementary.pdf
